# Supplementary material for: The Original Form of C4-Photosynthetic Phosphoenolpyruvate Carboxylase Is Retained in Pooids but Lost in Rice
Source: Front Plant Sci. 2022 Jul 25;13:905894. doi: 10.3389/fpls.2022.905894 (PMC9358456; doi:10.3389/fpls.2022.905894)
Supplement: Supplementary file 2 [file Data_Sheet_1.xlsx]

## Sheet: Table S1
	Supplementary Table S1. Predicted PEPC genes in grass species.
	Photosynthetic type	Species	Gene identifier	Transcript variant	Type of PEPC
	C3-type	A.tauschii	AET5Gv20452400	AET5Gv20452400.5	Plant-type
		A.tauschii	AET3Gv20013000	AET3Gv20013000.1	Bacterial-type
		A.tauschii	AET3Gv20322200	AET3Gv20322200.2	Plant-type
		A.tauschii	AET7Gv20834000	AET7Gv20834000.2	Plant-type
		A.tauschii	AET6Gv20540500	AET6Gv20540500.1	Plant-type
		A.tauschii	AET3Gv20697300	AET3Gv20697300.5	Plant-type
	C3-type	B.distachyon	BRADI_1g39167v3	KQK18155	Plant-type
		B.distachyon	BRADI_1g39167v3	KQK18156	Plant-type
		B.distachyon	BRADI_2g06620v3	KQK03254	Plant-type
		B.distachyon	BRADI_2g00910v3	KQK02343	Bacterial-type
		B.distachyon	BRADI_3g09210v3	KQJ94205	Plant-type
		B.distachyon	BRADI_4g27910v3	KQJ89819	Plant-type
	C4-type	E.tef	Et_s6707-1.22-1	Et_s6707-1.22-1.mrna1	Plant-type
		E.tef	Et_s10611-1.14-1	Et_s10611-1.14-1.mrna1	Plant-type
		E.tef	Et_s3560-2.32-1	Et_s3560-2.32-1.mrna1	Plant-type
	C3-type	H.vulgare	HORVU5Hr1G055350	HORVU5Hr1G055350.3	Plant-type
		H.vulgare	HORVU6Hr1G048410	HORVU6Hr1G048410.6	Plant-type
		H.vulgare	HORVU3Hr1G073020	HORVU3Hr1G073020.2	Plant-type
		H.vulgare	HORVU3Hr1G000940	HORVU3Hr1G000940.2	Bacterial-type
		H.vulgare	HORVU3Hr1G029200	HORVU3Hr1G029200.1	Plant-type
	C3-type	L.perrieri	LPERR09G03630	LPERR01G00630.1	Plant-type
		L.perrieri	LPERR01G27090	LPERR01G27090.3	Plant-type
		L.perrieri	LPERR02G08720	LPERR02G08720.1	Plant-type
		L.perrieri	LPERR01G00630	LPERR09G03630.1	Bacterial-type
	C3-type	M.acuminata	GSMUA_Achr10P25410	GSMUA_Achr10P25410_001	Plant-type
		M.acuminata	GSMUA_Achr6P14490	GSMUA_Achr6P14490_001	Plant-type
		M.acuminata	GSMUA_Achr6P26850	GSMUA_Achr6P26850_001	Plant-type
		M.acuminata	GSMUA_Achr4P08030	GSMUA_Achr4P08030_001	Plant-type
		M.acuminata	GSMUA_Achr1P20720	GSMUA_Achr1P20720_001	Bacterial-type
	C3-type	O.barthii	OBART01G00790	OBART01G00790.1	Bacterial-type
		O.barthii	OBART01G06910	OBART01G06910.1	Plant-type
		O.barthii	OBART01G31510	OBART01G31510.2	Plant-type
		O.barthii	OBART02G10350	OBART02G10350.1	Plant-type
		O.barthii	OBART08G12400	OBART08G12400.1	Plant-type
		O.barthii	OBART09G04980	OBART09G04980.1	Plant-type
	C3-type	O.brachyantha	OB01G16900.	OB01G16900.1	Plant-type
		O.brachyantha	OB01G10750	OB01G10750.1	Bacterial-type
		O.brachyantha	OB01G40450	OB01G40450.1	Plant-type
		O.brachyantha	OB02G19200	OB02G19200.1	Plant-type
		O.brachyantha	OB08G20780	OB08G20780.1	Plant-type
		O.brachyantha	OB09G13500	OB09G13500.1	Plant-type
	C3-type	O.glaberrima	ORGLA09G0037200	ORGLA09G0037200.1	Plant-type
		O.glaberrima	ORGLA08G0109200	ORGLA08G0109200.1	Plant-type
		O.glaberrima	ORGLA02G0093300	ORGLA02G0093300.1	Plant-type
		O.glaberrima	ORGLA01G0006700	ORGLA01G0006700.1	Bacterial-type
	C3-type	O.glumaepatula	OGLUM01G00780	OGLUM01G00780.1	Bacterial-type
		O.glumaepatula	OGLUM01G35680	OGLUM01G35680.2	Plant-type
		O.glumaepatula	OGLUM02G10300	OGLUM02G10300.1	Plant-type
		O.glumaepatula	OGLUM08G13360	OGLUM08G13360.1	Plant-type
	C3-type	O.longistaminata	KN539380	KN539380.1_FGP006	Plant-type
		O.longistaminata	KN539775	KN539775.1_FGP005	Plant-type
		O.longistaminata	KN540384	KN540384.1_FGP003	Plant-type
		O.longistaminata	KN539823	KN539823.1_FGP003	Plant-type
	C3-type	O.meridionalis	OMERI01G00210	OMERI01G00210.1	Bacterial-type
		O.meridionalis	OMERI01G12820	OMERI01G12820.1	Plant-type
		O.meridionalis	OMERI01G28630	OMERI01G28630.1	Plant-type
		O.meridionalis	OMERI08G10420	OMERI08G10420.1	Plant-type
	C3-type	O.nivara	ONIVA08G13060	ONIVA08G13060.1	Plant-type
		O.nivara	ONIVA02G11460	ONIVA02G11460.1	Plant-type
		O.nivara	ONIVA01G35970	ONIVA01G35970.2	Plant-type
		O.nivara	ONIVA01G09090	ONIVA01G09090.1	Plant-type
		O.nivara	ONIVA01G00710	ONIVA01G00710.2	Bacterial-type
		O.nivara	ONIVA09G04970	ONIVA09G04970.1	Plant-type
	C3-type	O.officinalis	OoffiChr01g00070	OoffiChr01g00070.1	Bacterial-type
		O.officinalis	OoffiChr01g00715	OoffiChr01g00715.1	Plant-type
		O.officinalis	OoffiChr01g02844	OoffiChr01g02844.1	Plant-type
		O.officinalis	OoffiChr02g00969	OoffiChr02g00969.1	Plant-type
		O.officinalis	OoffiChr06g01588	OoffiChr06g01588.1	Plant-type
		O.officinalis	OoffiChr08g00958	OoffiChr08g00958.1	Plant-type
		O.officinalis	OoffiChr09g00370	OoffiChr09g00370.1	Plant-type
	C3-type	O.punctata	OPUNC01G00640	OPUNC01G00640.1	Bacterial-type
		O.punctata	OPUNC01G30550	OPUNC01G30550.1	Plant-type
		O.punctata	OPUNC02G09260	OPUNC02G09260.2	Plant-type
		O.punctata	OPUNC09G04630	OPUNC09G04630.1	Plant-type
	C3-type	O.rufipogon	ORUFI01G00770	ORUFI01G00770.1	Bacterial-type
		O.rufipogon	ORUFI01G34720	ORUFI01G34720.2	Plant-type
		O.rufipogon	ORUFI02G10340	ORUFI02G10340.1	Plant-type
		O.rufipogon	ORUFI08G14090	ORUFI08G14090.1	Plant-type
		O.rufipogon	ORUFI09G05690	ORUFI09G05690.1	Plant-type
		O.rufipogon	ORUFI01G07480	ORUFI01G07480.3	Plant-type
	C3-type	O.sativa 93-11	BGIOSGA002537-PA	BGIOSGA002537-PA	Bacterial-type
		O.sativa 93-11	BGIOSGA030012-PA	BGIOSGA030012-PA	Plant-type
		O.sativa 93-11	BGIOSGA006806-PA	BGIOSGA006806-PA	Plant-type
		O.sativa 93-11	BGIOSGA002978-PA	BGIOSGA002978-PA	Plant-type
		O.sativa 93-11	BGIOSGA027084-PA	BGIOSGA027084-PA	Plant-type
		O.sativa Kitaake	OsKitaake04g284963	OsKitaake04g284963.1.p	Plant-type
		O.sativa Kitaake	OsKitaake01g331900	OsKitaake01g331900.1.p	Plant-type
		O.sativa Kitaake	OsKitaake01g076700	OsKitaake01g076700.1.p	Plant-type
		O.sativa Kitaake	OsKitaake01g114300	OsKitaake01g114300.1.p	Bacterial-type
		O.sativa Kitaake	OsKitaake02g105200	OsKitaake02g105200.1.p	Plant-type
		O.sativa Kitaake	OsKitaake08g131900	OsKitaake08g131900.1.p	Plant-type
		O.sativa R498	OsR498G0100034600	OsR498G0100034600.01.P01	Bacterial-type
		O.sativa R498	OsR498G0100384500	OsR498G0100384500.01.P01	Plant-type
		O.sativa R498	OsR498G0102028800	OsR498G0102028800.01.P02	Plant-type
		O.sativa R498	OsR498G0203318800	OsR498G0203318800.01.P01	Plant-type
		O.sativa R498	OsR498G0815912200	OsR498G0815912200.01.P01	Plant-type
		O.sativa R498	OsR498G0917090600	OsR498G0917090600.01.P01	Plant-type
	C4-type	Panicum hallii FIL2	PAHAL_1G103500	PAN04945	Plant-type
		Panicum hallii FIL2	PAHAL_2G226300	PAN11898	Plant-type
		Panicum hallii FIL2	PAHAL_4G119200	PAN23802	Plant-type
		Panicum hallii FIL2	PAHAL_5G445400	PAN31825	Bacterial-type
		Panicum hallii FIL2	PAHAL_5G152600	PAN28434	Plant-type
		Panicum hallii FIL2	PAHAL_5G152600	PAN28435	Plant-type
		Panicum hallii	GQ55_1G100800	PUZ74869	Plant-type
		Panicum hallii	GQ55_2G218800	PUZ70318	Plant-type
		Panicum hallii	GQ55_4G120100	PUZ60377	Plant-type
		Panicum hallii	GQ55_5G450200	PUZ57700	Bacterial-type
		Panicum hallii	GQ55_5G152800	PUZ54704	Plant-type
		Panicum hallii	GQ55_5G152800	PUZ54705	Plant-type
	C4-type	S.bicolor	SORBI_3002G167000	EER98700	Plant-type
		S.bicolor	SORBI_3003G100600	EES00444	Bacterial-type
		S.bicolor	SORBI_3003G301800	KXG33409	Plant-type
		S.bicolor	SORBI_3004G106900	EES04831	Plant-type
		S.bicolor	SORBI_3007G106500	EES13699	Plant-type
		S.bicolor	SORBI_3010G160700	EER89889	Plant-type
	C4-type	S.italica	SETIT_016228mg	KQL27928	Plant-type
		S.italica	SETIT_028826mg	KQL24104	Plant-type
		S.italica	SETIT_005789mg	KQL10919	Plant-type
		S.italica	SETIT_000184mg	KQL07056	Plant-type
		S.italica	SETIT_000160mg	KQL04921	Plant-type
		S.italica	SETIT_004557mg	KQL04089	Bacterial-type
	C3-type	T.dicoccoides	TRIDC3BG024050	TRIDC3BG024050.3	Plant-type
		T.dicoccoides	TRIDC5AG029580	TRIDC5AG029580.5	Plant-type
		T.dicoccoides	TRIDC7BG039190	TRIDC7BG039190.6	Plant-type
		T.dicoccoides	TRIDC6BG034110	TRIDC6BG034110.1	Plant-type
		T.dicoccoides	TRIDC6AG029220	TRIDC6AG029220.1	Plant-type
		T.dicoccoides	TRIDC7AG048230	TRIDC7AG048230.2	Plant-type
		T.dicoccoides	TRIDC3BG049640	TRIDC3BG049640.1	Plant-type
		T.dicoccoides	TRIDC3AG043590	TRIDC3AG043590.8	Plant-type
		T.dicoccoides	TRIDC3BG001070	TRIDC3BG001070.1	Bacterial-type
	C3-type	T.turgidum	TRITD7Bv1G135850	TRITD7Bv1G135850.5	Plant-type
		T.turgidum	TRITD3Av1G052950	TRITD3Av1G052950.15	Plant-type
		T.turgidum	TRITD3Bv1G173580	TRITD3Bv1G173580.2	Plant-type
		T.turgidum	TRITD3Bv1G001490	TRITD3Bv1G001490.1	Bacterial-type
		T.turgidum	TRITD7Av1G185560	TRITD7Av1G185560.4	Plant-type
		T.turgidum	TRITD5Bv1G111290	TRITD5Bv1G111290.3	Plant-type
	C4-type	Z.mays	Zm00001d040129	Zm00001d040129_P001	Bacterial-type
		Z.mays	Zm00001d046170	Zm00001d046170_P001	Plant-type
		Z.mays	Zm00001d020057	Zm00001d020057_P003	Plant-type
		Z.mays	Zm00001d012702	Zm00001d012702_P003	Plant-type
		Z.mays	Zm00001d016166	Zm00001d016166_P001	Plant-type
	C3-type	H. vulgare goldenpromise	HORVU.MOREX.r2.3HG0204560	HORVU.MOREX.r2.3HG0204560.1.mrna1	Plant-type
		H. vulgare goldenpromise	HORVU.MOREX.r2.6HG0486470	HORVU.MOREX.r2.6HG0486470.1.mrna1	Plant-type
		H. vulgare goldenpromise	HORVU.MOREX.r2.3HG0182390	HORVU.MOREX.r2.3HG0182390.1.mrna1	Bacterial-type
		H. vulgare goldenpromise	HORVU.MOREX.r2.5HG0391760	HORVU.MOREX.r2.5HG0391760.1.mrna1	Plant-type
		H. vulgare goldenpromise	HORVU.MOREX.r2.7HG0588880	HORVU.MOREX.r2.7HG0588880.1.mrna1	Plant-type
	C3-type	Oryza meyeriana var.granulata	E2562_016142	KAF0933197.1	Plant-type
		Oryza meyeriana var.granulata	E2562_018004	KAF0933384.1	Plant-type
		Oryza meyeriana var.granulata	E2562_014955	KAF0924871.1	Plant-type
		Oryza meyeriana var.granulata	E2562_032329	KAF0919919.1	Plant-type
		Oryza meyeriana var.granulata	E2562_019833	KAF0902893.1	Plant-type
		Oryza meyeriana var.granulata	E2562_012669	KAF0898974.1	Bacterial-type
		Oryza meyeriana var.granulata	E2562_029812	KAF0900257.1	Plant-type
	C4-type	Setaria viridis	SEVIR_1G020600v2	TKW37027	Plant-type
		Setaria viridis	SEVIR_2G179400v2	TKW32618	Plant-type
		Setaria viridis	SEVIR_4G143500v2	TKW21779	Plant-type
		Setaria viridis	SEVIR_5G145500v2	TKW14104	Plant-type
		Setaria viridis	SEVIR_5G328100v2	TKW16874	Plant-type
		Setaria viridis	SEVIR_5G328100v2	TKW16875	Plant-type
	C3-type	Triticum spelta	TraesTSP3A01G156300	TraesTSP3A01G156300.1	Plant-type
		Triticum spelta	TraesTSP3A01G321400	TraesTSP3A01G321400.1	Plant-type
		Triticum spelta	TraesTSP6B01G241500	TraesTSP6B01G241500.1	Plant-type
		Triticum spelta	TraesTSP5D01G202200	TraesTSP5D01G202200.1	Plant-type
		Triticum spelta	TraesTSP7D01G367400	TraesTSP7D01G367400.1	Plant-type
		Triticum spelta	TraesTSP3D01G007500	TraesTSP3D01G007500.1	Bacterial-type
		Triticum spelta	TraesTSP7A01G372800	TraesTSP7A01G372800.1	Plant-type
		Triticum spelta	TraesTSP3D01G321800	TraesTSP3D01G321800.1	Plant-type
		Triticum spelta	TraesTSP6A01G172600	TraesTSP6A01G172600.1	Plant-type
		Triticum spelta	TraesTSP5A01G192700	TraesTSP5A01G192700.1	Plant-type
		Triticum spelta	TraesTSP3D01G169300	TraesTSP3D01G169300.1	Plant-type
		Triticum spelta	TraesTSP3B01G192600	TraesTSP3B01G192600.1	Plant-type
		Triticum spelta	TraesTSP5B01G196000	TraesTSP5B01G196000.1	Plant-type
		Triticum spelta	TraesTSP3B01G358700	TraesTSP3B01G358700.1	Plant-type
		Triticum spelta	TraesTSP6D01G193900	TraesTSP6D01G193900.1	Plant-type
		Triticum spelta	TraesTSP3A01G006700	TraesTSP3A01G006700.1	Bacterial-type
	C3-type	Phyllostachys edulis	PH02Gene29913	PH02Gene29913.t2	Plant-type
		Phyllostachys edulis	PH02Gene39326	PH02Gene39326.t1	Plant-type
		Phyllostachys edulis	PH02Gene17585	PH02Gene17585.t1	Plant-type
		Phyllostachys edulis	PH02Gene19663	PH02Gene19663.t2	Bacterial-type
		Phyllostachys edulis	PH02Gene31990	PH02Gene31990.t1	Plant-type
		Phyllostachys edulis	PH02Gene00801	PH02Gene00801.t1	Plant-type
		Phyllostachys edulis	PH02Gene31612	PH02Gene31612.t2	Plant-type
		Phyllostachys edulis	PH02Gene29716	PH02Gene29716.t1	Plant-type
		Phyllostachys edulis	PH02Gene36093	PH02Gene36093.t2	Plant-type

## Sheet: Table S2
	Supplementary Table S2. Wheat RNA-Seq profiles for the analysis of organ-specificity.
	SRA Experiment accession	Platform	Layout	SRA title	SRA accession	Source name	Stage	Tissue
	SRX1508362	Illumina HiSeq 2500	Paired-end	Transcriptome analysis of flag leaf during its senescence in wheat	SRR3068387	Chinese Spring	Heading stage	Flag leaf
	SRX1509487	Illumina HiSeq 2500	Paired-end	Transcriptome analysis of flag leaf during its senescence in wheat	SRR3068439	Chinese Spring	The first flowering date	Flag leaf
	ERX391049	Illumina HiSeq 2000	Paired-end	Illumina HiSeq 2000 paired end sequencing; ble HiSeq 2000 Simple ou Paire multiplex	ERR424762	Chinese Spring	Flowering stage	Stem
	ERX391047	Illumina HiSeq 2000	Paired-end	Illumina HiSeq 2000 paired end sequencing; ble HiSeq 2000 Simple ou Paire multiplex	ERR424732	Chinese Spring	Flowering stage	Root
	ERX391042	Illumina HiSeq 2000	Paired-end	Illumina HiSeq 2000 paired end sequencing; ble HiSeq 2000 Simple ou Paire multiplex	ERR424722	Chinese Spring	Flowering stage	Root
	SRX475599	Illumina HiSeq 2000	Paired-end	Development reveals key insights into stamen and pistil development in wheat	SRR1175868	Chinese Spring NIL CSTP	Spike formation stage	Pistil
	SRX476868	Illumina HiSeq 2000	Paired-end	Development reveals key insights into stamen and pistil development in wheat	SRR1177760	Chinese Spring NIL HTS-1	Spike formation stage	Pistillody stamen
	SRX476869	Illumina HiSeq 2000	Paired-end	Development reveals key insights into stamen and pistil development in wheat	SRR1177761	Chinese Spring NIL CSTP	Spike formation stage	Stamen
	SRX3761312	Illumina HiSeq 2000	Paired-end	Stage specific RNA sequencing paired sequence reads to study gene expressions related with plant development and flowering stages	SRR6802613	Chinese Spring	Early anthesis	Ovary
	SRX3761318	Illumina HiSeq 2000	Paired-end	Stage specific RNA sequencing paired sequence reads to study gene expressions related with plant development and flowering stages	SRR6802607	Chinese Spring	Early anthesis	Ovary
	SRX3761313	Illumina HiSeq 2000	Paired-end	Stage specific RNA sequencing paired sequence reads to study gene expressions related with plant development and flowering stages	SRR6802612	Chinese Spring	Late anthesis	Ovary
	SRX3761319	Illumina HiSeq 2000	Paired-end	Stage specific RNA sequencing paired sequence reads to study gene expressions related with plant development and flowering stages	SRR6802606	Chinese Spring	Late anthesis	Ovary
	SRX3761317	Illumina HiSeq 2000	Paired-end	Stage specific RNA sequencing paired sequence reads to study gene expressions related with plant development and flowering stages	SRR6802608	Chinese Spring	Ear emergence	Rachis
	SRX3761310	Illumina HiSeq 2000	Paired-end	Stage specific RNA sequencing paired sequence reads to study gene expressions related with plant development and flowering stages	SRR6802615	Chinese Spring	Ear emergence	Rachis
	SRX3761315	Illumina HiSeq 2000	Paired-end	Stage specific RNA sequencing paired sequence reads to study gene expressions related with plant development and flowering stages	SRR6802610	Chinese Spring	Booting	Spike
	SRX3761316	Illumina HiSeq 2000	Paired-end	Stage specific RNA sequencing paired sequence reads to study gene expressions related with plant development and flowering stages	SRR6802609	Chinese Spring	Booting	Spike
	SRX3761314	Illumina HiSeq 2000	Paired-end	Stage specific RNA sequencing paired sequence reads to study gene expressions related with plant development and flowering stages	SRR6802611	Chinese Spring	Ear emergence	Spike
	SRX3761311	Illumina HiSeq 2000	Paired-end	Stage specific RNA sequencing paired sequence reads to study gene expressions related with plant development and flowering stages	SRR6802614	Chinese Spring	Ear emergence	Spike
	SRX2386248	Illumina HiSeq 2000	Paired-end	Triticum aestivum cultivar:Chinese spring Transcriptome or Gene expression	SRR5065885	Chinese Spring	Meiosis in pollen mother cell	Anther
	SRX2385246	Illumina HiSeq 2000	Paired-end	Triticum aestivum cultivar:Chinese spring Transcriptome or Gene expression	SRR5064880	Chinese Spring	Meiosis in pollen mother cell	Anther
	SRX8975475	NextSeq 550	Paired-end	RNAseq_T.aestivum_coleoptile_98222_IEB	SRR12481598	Chinese Spring	Germinating seed	Coleptile (including plumule)
	SRX8975474	NextSeq 550	Paired-end	RNAseq_T.aestivum_coleoptile_98221_IEB	SRR12481599	Chinese Spring	Germinating seed	Coleptile (including plumule)
	SRX8975473	NextSeq 550	Paired-end	RNAseq_T.aestivum_embryo_98220_IEB	SRR12481600	Chinese Spring	Germinating seed	Embryo
	SRX8975472	NextSeq 550	Paired-end	RNAseq_T.aestivum_embryo_98219_IEB	SRR12481601	Chinese Spring	Germinating seed	Embryo
	SRX8975470	NextSeq 550	Paired-end	RNAseq_T.aestivum_root_tips_81007_IEB	SRR12481603	Chinese Spring	Germinating seed	Root tip
	SRX7897853	HiSeq X Ten	Paired-end	RNA-seq of Triticum aestivum: seedling leaves	SRR11292313	Chinese Spring	Seedling stage	Leaf
	SRX7897852	HiSeq X Ten	Paired-end	RNA-seq of Triticum aestivum: seedling leaves	SRR11292314	Chinese Spring	Seedling stage	Leaf
	SRX3240768	NextSeq 500	Paired-end	Control Replicate 3	SRR6128107	Chinese Spring	Z77	Flag leaf
	SRX3240767	NextSeq 500	Paired-end	Control Replicate 2	SRR6128108	Chinese Spring	Z77	Flag leaf
	SRX3240766	NextSeq 500	Paired-end	Control Replicate 1	SRR6128109	Chinese Spring	Z77	Flag leaf
	SRX3240765	NextSeq 500	Paired-end	Mild stress Replicate 3	SRR6128110	Chinese Spring	Z77	Flag leaf
	SRX3240764	NextSeq 500	Paired-end	Mild stress Replicate 2	SRR6128111	Chinese Spring	Z77	Flag leaf
	SRX3240763	NextSeq 500	Paired-end	Mild stress Replicate 1	SRR6128112	Chinese Spring	Z77	Flag leaf
	SRX3240762	NextSeq 500	Paired-end	Severe stress Replicate 3	SRR6128113	Chinese Spring	Z77	Flag leaf
	SRX3240761	NextSeq 500	Paired-end	Severe stress Replicate 2	SRR6128114	Chinese Spring	Z77	Flag leaf
	SRX3240760	NextSeq 500	Paired-end	Severe stress Replicate 1	SRR6128115	Chinese Spring	Z77	Flag leaf
	SRX6898417	NovaSeq 6000	Paired-end	wheat-30 days salinity stress root1	SRR10177003	Chinese Spring	Seedling at 30 days after germination	root
	SRX6898416	NovaSeq 6000	Paired-end	wheat-control root3	SRR10177004	Chinese Spring	Seedling at 30 days after germination	root
	SRX6898415	NovaSeq 6000	Paired-end	wheat-control root2	SRR10177005	Chinese Spring	Seedling at 30 days after germination	root
	SRX6898414	NovaSeq 6000	Paired-end	wheat-control root1	SRR10177006	Chinese Spring	Seedling at 30 days after germination	root
	SRX6898413	NovaSeq 6000	Paired-end	wheat-30 days salinity stress leaf3	SRR10177007	Chinese Spring	Seedling at 30 days after germination	leaf
	SRX6898412	NovaSeq 6000	Paired-end	wheat-30 days salinity stress leaf2	SRR10177008	Chinese Spring	Seedling at 30 days after germination	leaf
	SRX6898411	NovaSeq 6000	Paired-end	wheat-30 days salinity stress leaf1	SRR10177009	Chinese Spring	Seedling at 30 days after germination	leaf
	SRX6898410	NovaSeq 6000	Paired-end	wheat-control leaf3	SRR10177010	Chinese Spring	Seedling at 30 days after germination	leaf
	SRX6898409	NovaSeq 6000	Paired-end	wheat-30 days salinity stress root3	SRR10177011	Chinese Spring	Seedling at 30 days after germination	root
	SRX6898408	NovaSeq 6000	Paired-end	wheat-30 days salinity stress root2	SRR10177012	Chinese Spring	Seedling at 30 days after germination	root
	SRX6898407	NovaSeq 6000	Paired-end	wheat-control leaf2	SRR10177013	Chinese Spring	Seedling at 30 days after germination	leaf
	SRX6898406	NovaSeq 6000	Paired-end	wheat-control leaf1	SRR10177014	Chinese Spring	Seedling at 30 days after germination	leaf
	SRX3539105	HiSeq X Ten	Paired-end	RNA-Seq of Triticum aestivum: flag leaf	SRR6448119	Chinese Spring	15 days after anthesis	Flag leaf
	SRX3539104	HiSeq X Ten	Paired-end	RNA-Seq of Triticum aestivum: flag leaf	SRR6448120	Chinese Spring	15 days after anthesis	Flag leaf
	SRX3539103	HiSeq X Ten	Paired-end	RNA-Seq of Triticum aestivum: flag leaf	SRR6448121	Chinese Spring	15 days after anthesis	Flag leaf
	SRX3539102	HiSeq X Ten	Paired-end	RNA-Seq of Triticum aestivum: flag leaf	SRR6448122	Chinese Spring	15 days after anthesis	Flag leaf
	SRX3539101	HiSeq X Ten	Paired-end	RNA-Seq of Triticum aestivum: flag leaf	SRR6448123	Chinese Spring	15 days after anthesis	Flag leaf
	SRX3539100	HiSeq X Ten	Paired-end	RNA-Seq of Triticum aestivum: flag leaf	SRR6448124	Chinese Spring	15 days after anthesis	Flag leaf
	SRX3539099	HiSeq X Ten	Paired-end	RNA-Seq of Triticum aestivum: flag leaf	SRR6448125	Chinese Spring	15 days after anthesis	Flag leaf
	SRX3539098	HiSeq X Ten	Paired-end	RNA-Seq of Triticum aestivum: flag leaf	SRR6448126	Chinese Spring	15 days after anthesis	Flag leaf
	SRX3539097	HiSeq X Ten	Paired-end	RNA-Seq of Triticum aestivum: flag leaf	SRR6448127	Chinese Spring	15 days after anthesis	Flag leaf
	SRX3539096	HiSeq X Ten	Paired-end	RNA-Seq of Triticum aestivum: flag leaf	SRR6448128	Chinese Spring	15 days after anthesis	Flag leaf
	SRX3539095	HiSeq X Ten	Paired-end	RNA-Seq of Triticum aestivum: flag leaf	SRR6448129	Chinese Spring	15 days after anthesis	Flag leaf
	SRX3539094	HiSeq X Ten	Paired-end	RNA-Seq of Triticum aestivum: flag leaf	SRR6448130	Chinese Spring	15 days after anthesis	Flag leaf
	SRX3539093	HiSeq X Ten	Paired-end	RNA-Seq of Triticum aestivum: flag leaf	SRR6448131	Chinese Spring	15 days after anthesis	Flag leaf
	SRX3539092	HiSeq X Ten	Paired-end	RNA-Seq of Triticum aestivum: flag leaf	SRR6448132	Chinese Spring	15 days after anthesis	Flag leaf
	SRX3539091	HiSeq X Ten	Paired-end	RNA-Seq of Triticum aestivum: flag leaf	SRR6448133	Chinese Spring	15 days after anthesis	Flag leaf
	SRX3539090	HiSeq X Ten	Paired-end	RNA-Seq of Triticum aestivum: flag leaf	SRR6448134	Chinese Spring	15 days after anthesis	Flag leaf
	SRX3539089	HiSeq X Ten	Paired-end	RNA-Seq of Triticum aestivum: flag leaf	SRR6448135	Chinese Spring	15 days after anthesis	Flag leaf
	SRX3539088	HiSeq X Ten	Paired-end	RNA-Seq of Triticum aestivum: flag leaf	SRR6448136	Chinese Spring	15 days after anthesis	Flag leaf
	SRX12972777	NextSeq 500	Single-end	Barley responses to nitrate limitation-BarIEy Stress Tolerance	SRR16773460	Hordeum vulgare	planting-date=26-OCT-17,harvest-date=22-MAR-18	Aerial
	SRX12972776	NextSeq 500	Single-end	Barley responses to nitrate limitation-BarIEy Stress Tolerance	SRR16773461	Hordeum vulgare	planting-date=26-OCT-17,harvest-date=16-NOV-17	Aerial
	SRX12972775	NextSeq 500	Single-end	Barley responses to nitrate limitation-BarIEy Stress Tolerance	SRR16773462	Hordeum vulgare	planting-date=26-OCT-17,harvest-date=09-NOV-17	Aerial
	SRX12972774	NextSeq 500	Single-end	Barley responses to nitrate limitation-BarIEy Stress Tolerance	SRR16773463	Hordeum vulgare	planting-date=26-OCT-17,harvest-date=22-MAR-18	Aerial
	SRX12972773	NextSeq 500	Single-end	Barley responses to nitrate limitation-BarIEy Stress Tolerance	SRR16773464	Hordeum vulgare	planting-date=26-OCT-17,harvest-date=16-NOV-17	Aerial
	SRX12972772	NextSeq 500	Single-end	Barley responses to nitrate limitation-BarIEy Stress Tolerance	SRR16773465	Hordeum vulgare	planting-date=26-OCT-17,harvest-date=09-NOV-17	Aerial
	SRX12972771	NextSeq 500	Single-end	Barley responses to nitrate limitation-BarIEy Stress Tolerance	SRR16773466	Hordeum vulgare	planting-date=26-OCT-17,harvest-date=12-APR-18	Aerial
	SRX12972770	NextSeq 500	Single-end	Barley responses to nitrate limitation-BarIEy Stress Tolerance	SRR16773467	Hordeum vulgare	planting-date=26-OCT-17,harvest-date=22-MAR-18	Aerial
	SRX12972769	NextSeq 500	Single-end	Barley responses to nitrate limitation-BarIEy Stress Tolerance	SRR16773468	Hordeum vulgare	planting-date=26-OCT-17,harvest-date=09-NOV-17	Aerial
	SRX12972768	NextSeq 500	Single-end	Barley responses to nitrate limitation-BarIEy Stress Tolerance	SRR16773469	Hordeum vulgare	planting-date=26-OCT-17,harvest-date=12-APR-18	Aerial
	SRX12972767	NextSeq 500	Single-end	Barley responses to nitrate limitation-BarIEy Stress Tolerance	SRR16773470	Hordeum vulgare	planting-date=26-OCT-17,harvest-date=16-NOV-17	Aerial
	SRX12972766	NextSeq 500	Single-end	Barley responses to nitrate limitation-BarIEy Stress Tolerance	SRR16773471	Hordeum vulgare	planting-date=26-OCT-17,harvest-date=09-NOV-17	Aerial
	SRX12972765	NextSeq 500	Single-end	Barley responses to nitrate limitation-BarIEy Stress Tolerance	SRR16773472	Hordeum vulgare	planting-date=26-OCT-17,harvest-date=22-MAR-18	Aerial
	SRX12972764	NextSeq 500	Single-end	Barley responses to nitrate limitation-BarIEy Stress Tolerance	SRR16773473	Hordeum vulgare	planting-date=26-OCT-17,harvest-date=16-NOV-17	Aerial
	SRX12972763	NextSeq 500	Single-end	Barley responses to nitrate limitation-BarIEy Stress Tolerance	SRR16773474	Hordeum vulgare	planting-date=26-OCT-17,harvest-date=09-NOV-17	Aerial
	SRX12972762	NextSeq 500	Single-end	Barley responses to nitrate limitation-BarIEy Stress Tolerance	SRR16773475	Hordeum vulgare	planting-date=26-OCT-17,harvest-date=12-APR-18	Aerial
	SRX12972761	NextSeq 500	Single-end	Barley responses to nitrate limitation-BarIEy Stress Tolerance	SRR16773476	Hordeum vulgare	planting-date=26-OCT-17,harvest-date=16-NOV-17	Aerial
	SRX12972760	NextSeq 500	Single-end	Barley responses to nitrate limitation-BarIEy Stress Tolerance	SRR16773477	Hordeum vulgare	age=14day	Aerial
	SRX5417111	HiSeq 2000	Paired-end	Transcriptional and metabolomic analyses implicate cell wall changes are associated with drought tolerance in Brachypodium distachyon.	SRR8618214	Brachypodium distachyon	Treatment start (day 0)	Leaf
	SRX5417112	HiSeq 2000	Paired-end	Transcriptional and metabolomic analyses implicate cell wall changes are associated with drought tolerance in Brachypodium distachyon.	SRR8618215	Brachypodium distachyon	Treatment start (day 0)	Leaf
	SRX5417113	HiSeq 2000	Paired-end	Transcriptional and metabolomic analyses implicate cell wall changes are associated with drought tolerance in Brachypodium distachyon.	SRR8618216	Brachypodium distachyon	Treatment start (day 0)	Leaf
	SRX5417114	HiSeq 2000	Paired-end	Transcriptional and metabolomic analyses implicate cell wall changes are associated with drought tolerance in Brachypodium distachyon.	SRR8618217	Brachypodium distachyon	Treatment start (day 4)	Leaf
	SRX5417115	HiSeq 2000	Paired-end	Transcriptional and metabolomic analyses implicate cell wall changes are associated with drought tolerance in Brachypodium distachyon.	SRR8618218	Brachypodium distachyon	Treatment start (day 4)	Leaf
	SRX5417116	HiSeq 2000	Paired-end	Transcriptional and metabolomic analyses implicate cell wall changes are associated with drought tolerance in Brachypodium distachyon.	SRR8618219	Brachypodium distachyon	Treatment start (day 4)	Leaf
	SRX5417117	HiSeq 2000	Paired-end	Transcriptional and metabolomic analyses implicate cell wall changes are associated with drought tolerance in Brachypodium distachyon.	SRR8618220	Brachypodium distachyon	Treatment start (day 4)	Leaf
	SRX5417118	HiSeq 2000	Paired-end	Transcriptional and metabolomic analyses implicate cell wall changes are associated with drought tolerance in Brachypodium distachyon.	SRR8618221	Brachypodium distachyon	Treatment start (day 4)	Leaf
	SRX5417119	HiSeq 2000	Paired-end	Transcriptional and metabolomic analyses implicate cell wall changes are associated with drought tolerance in Brachypodium distachyon.	SRR8618222	Brachypodium distachyon	Treatment start (day 4)	Leaf
	SRX5417120	HiSeq 2000	Paired-end	Transcriptional and metabolomic analyses implicate cell wall changes are associated with drought tolerance in Brachypodium distachyon.	SRR8618223	Brachypodium distachyon	Treatment start (day 8)	Leaf
	SRX5417121	HiSeq 2000	Paired-end	Transcriptional and metabolomic analyses implicate cell wall changes are associated with drought tolerance in Brachypodium distachyon.	SRR8618224	Brachypodium distachyon	Treatment start (day 8)	Leaf
	SRX5417122	HiSeq 2000	Paired-end	Transcriptional and metabolomic analyses implicate cell wall changes are associated with drought tolerance in Brachypodium distachyon.	SRR8618225	Brachypodium distachyon	Treatment start (day 8)	Leaf
	SRX5417123	HiSeq 2000	Paired-end	Transcriptional and metabolomic analyses implicate cell wall changes are associated with drought tolerance in Brachypodium distachyon.	SRR8618226	Brachypodium distachyon	Treatment start (day 8)	Leaf
	SRX5417124	HiSeq 2000	Paired-end	Transcriptional and metabolomic analyses implicate cell wall changes are associated with drought tolerance in Brachypodium distachyon.	SRR8618227	Brachypodium distachyon	Treatment start (day 8)	Leaf
	SRX5417125	HiSeq 2000	Paired-end	Transcriptional and metabolomic analyses implicate cell wall changes are associated with drought tolerance in Brachypodium distachyon.	SRR8618228	Brachypodium distachyon	Treatment start (day 8)	Leaf
	SRX9080970	HiSeq X Ten	Paired-end	Dynamic epigenome changes in response to light in Brachypodium distachyon	SRR12596938	Brachypodium distachyon	4-week-old	Leaf
	SRX9080969	HiSeq X Ten	Paired-end	Dynamic epigenome changes in response to light in Brachypodium distachyon	SRR12596939	Brachypodium distachyon	4-week-old	Leaf
	SRX9080966	HiSeq X Ten	Paired-end	Dynamic epigenome changes in response to light in Brachypodium distachyon	SRR12596942	Brachypodium distachyon	4-week-old	Leaf
	SRX9080955	HiSeq X Ten	Paired-end	Dynamic epigenome changes in response to light in Brachypodium distachyon	SRR12596953	Brachypodium distachyon	4-week-old	Leaf
	SRX9080944	HiSeq X Ten	Paired-end	Dynamic epigenome changes in response to light in Brachypodium distachyon	SRR12596964	Brachypodium distachyon	4-week-old	Leaf
	SRX9080943	HiSeq X Ten	Paired-end	Dynamic epigenome changes in response to light in Brachypodium distachyon	SRR12596965	Brachypodium distachyon	4-week-old	Leaf
	SRX8453020	HiSeq X Ten	Paired-end	Transcriptome data of Brachypodium distachyon	SRR11906436	Brachypodium distachyon	3 weeks	Shoot
	SRX8453021	HiSeq X Ten	Paired-end	Transcriptome data of Brachypodium distachyon	SRR11906435	Brachypodium distachyon	3 weeks	Shoot
	SRX8453022	HiSeq X Ten	Paired-end	Transcriptome data of Brachypodium distachyon	SRR11906434	Brachypodium distachyon	3 weeks	Shoot
	SRX8453023	HiSeq X Ten	Paired-end	Transcriptome data of Brachypodium distachyon	SRR11906433	Brachypodium distachyon	3 weeks	Shoot
	SRX8453024	HiSeq X Ten	Paired-end	Transcriptome data of Brachypodium distachyon	SRR11906432	Brachypodium distachyon	3 weeks	Shoot
	SRX8453025	HiSeq X Ten	Paired-end	Transcriptome data of Brachypodium distachyon	SRR11906431	Brachypodium distachyon	3 weeks	Shoot
	SRX2014073	NextSeq 500	Paired-end	Eleusine coracana subsp. coracana cultivar:ML-365 Raw sequence reads	SRR4021829	Eleusine coracana	Vegetative stage	Leaf
	SRX2014074	NextSeq 500	Paired-end	Eleusine coracana subsp. coracana cultivar:ML-365 Raw sequence reads	SRR4021830	Eleusine coracana	Vegetative stage	Leaf
	SRX5843062	HiSeq 2500	Single-end	Global studies of polyaspartic acid and nitrate related genes in maize	SRR9066958	Zea mays	Seedling stage	Leaf
	SRX5843063	HiSeq 2500	Single-end	Global studies of polyaspartic acid and nitrate related genes in maize	SRR9066957	Zea mays	Seedling stage	Leaf
	SRX5843060	HiSeq 2500	Single-end	Global studies of polyaspartic acid and nitrate related genes in maize	SRR9066960	Zea mays	Seedling stage	Leaf
	SRX5843061	HiSeq 2500	Single-end	Global studies of polyaspartic acid and nitrate related genes in maize	SRR9066959	Zea mays	Seedling stage	Leaf
	SRX5843066	HiSeq 2500	Single-end	Global studies of polyaspartic acid and nitrate related genes in maize	SRR9066954	Zea mays	Seedling stage	Leaf
	SRX5843067	HiSeq 2500	Single-end	Global studies of polyaspartic acid and nitrate related genes in maize	SRR9066953	Zea mays	Seedling stage	Leaf
	SRX5843064	HiSeq 2500	Single-end	Global studies of polyaspartic acid and nitrate related genes in maize	SRR9066956	Zea mays	Seedling stage	Leaf
	SRX5843065	HiSeq 2500	Single-end	Global studies of polyaspartic acid and nitrate related genes in maize	SRR9066955	Zea mays	Seedling stage	Leaf
	SRX5843068	HiSeq 2500	Single-end	Global studies of polyaspartic acid and nitrate related genes in maize	SRR9066952	Zea mays	Seedling stage	Leaf
	SRX5843069	HiSeq 2500	Single-end	Global studies of polyaspartic acid and nitrate related genes in maize	SRR9066951	Zea mays	Seedling stage	Leaf
	SRX5843058	HiSeq 2500	Single-end	Global studies of polyaspartic acid and nitrate related genes in maize	SRR9066962	Zea mays	Seedling stage	Leaf
	SRX5843059	HiSeq 2500	Single-end	Global studies of polyaspartic acid and nitrate related genes in maize	SRR9066961	Zea mays	Seedling stage	Leaf
	DRX213844	MiSeq	Paired-end	Transcriptomic analysis of Sorghum bicolor under limited nitrogen condition	DRR223559	Sorghum bicolor	17-days-old	-
	DRX213845	MiSeq	Paired-end	Transcriptomic analysis of Sorghum bicolor under limited nitrogen condition	DRR223560	Sorghum bicolor	17-days-old	-
	DRX213846	MiSeq	Paired-end	Transcriptomic analysis of Sorghum bicolor under limited nitrogen condition	DRR223561	Sorghum bicolor	17-days-old	-
	DRX213847	MiSeq	Paired-end	Transcriptomic analysis of Sorghum bicolor under limited nitrogen condition	DRR223562	Sorghum bicolor	20-days-old	-
	DRX213848	MiSeq	Paired-end	Transcriptomic analysis of Sorghum bicolor under limited nitrogen condition	DRR223563	Sorghum bicolor	20-days-old	-
	DRX213849	MiSeq	Paired-end	Transcriptomic analysis of Sorghum bicolor under limited nitrogen condition	DRR223564	Sorghum bicolor	20-days-old	-
	DRX213850	MiSeq	Paired-end	Transcriptomic analysis of Sorghum bicolor under limited nitrogen condition	DRR223565	Sorghum bicolor	17-days-old	-
	DRX213851	MiSeq	Paired-end	Transcriptomic analysis of Sorghum bicolor under limited nitrogen condition	DRR223566	Sorghum bicolor	17-days-old	-
	DRX213852	MiSeq	Paired-end	Transcriptomic analysis of Sorghum bicolor under limited nitrogen condition	DRR223567	Sorghum bicolor	17-days-old	-
	DRX213853	MiSeq	Paired-end	Transcriptomic analysis of Sorghum bicolor under limited nitrogen condition	DRR223568	Sorghum bicolor	20-days-old	-
	DRX213854	MiSeq	Paired-end	Transcriptomic analysis of Sorghum bicolor under limited nitrogen condition	DRR223569	Sorghum bicolor	20-days-old	-
	DRX213855	MiSeq	Paired-end	Transcriptomic analysis of Sorghum bicolor under limited nitrogen condition	DRR223570	Sorghum bicolor	20-days-old	-
	SRX2398223	HiSeq 2000	Paired-end	Triticum turgidum subsp. durum transcriptomic response to nitrogen stress	SRR5079759	Triticum turgidum subsp. Durum	late milk	Spike
	SRX2398224	HiSeq 2000	Paired-end	Triticum turgidum subsp. durum transcriptomic response to nitrogen stress	SRR5079760	Triticum turgidum subsp. Durum	late milk	Spike
	SRX2398225	HiSeq 2000	Paired-end	Triticum turgidum subsp. durum transcriptomic response to nitrogen stress	SRR5079761	Triticum turgidum subsp. Durum	late milk	Flag leaf
	SRX2398226	HiSeq 2000	Paired-end	Triticum turgidum subsp. durum transcriptomic response to nitrogen stress	SRR5079762	Triticum turgidum subsp. Durum	late milk	Flag leaf
	SRX2398227	HiSeq 2000	Paired-end	Triticum turgidum subsp. durum transcriptomic response to nitrogen stress	SRR5079763	Triticum turgidum subsp. Durum	late milk	Flag leaf
	SRX2398228	HiSeq 2000	Paired-end	Triticum turgidum subsp. durum transcriptomic response to nitrogen stress	SRR5079764	Triticum turgidum subsp. Durum	late milk	Root
	SRX2398229	HiSeq 2000	Paired-end	Triticum turgidum subsp. durum transcriptomic response to nitrogen stress	SRR5079765	Triticum turgidum subsp. Durum	late milk	Leaf-stem
	SRX2398230	HiSeq 2000	Paired-end	Triticum turgidum subsp. durum transcriptomic response to nitrogen stress	SRR5079766	Triticum turgidum subsp. Durum	late milk	Leaf-stem
	SRX2398231	HiSeq 2000	Paired-end	Triticum turgidum subsp. durum transcriptomic response to nitrogen stress	SRR5079767	Triticum turgidum subsp. Durum	late milk	Root
	SRX2398232	HiSeq 2000	Paired-end	Triticum turgidum subsp. durum transcriptomic response to nitrogen stress	SRR5079768	Triticum turgidum subsp. Durum	late milk	Spike
	SRX2398233	HiSeq 2000	Paired-end	Triticum turgidum subsp. durum transcriptomic response to nitrogen stress	SRR5079769	Triticum turgidum subsp. Durum	late milk	Spike
	SRX2398234	HiSeq 2000	Paired-end	Triticum turgidum subsp. durum transcriptomic response to nitrogen stress	SRR5079770	Triticum turgidum subsp. Durum	late milk	Root
	SRX2398235	HiSeq 2000	Paired-end	Triticum turgidum subsp. durum transcriptomic response to nitrogen stress	SRR5079771	Triticum turgidum subsp. Durum	late milk	Spike
	SRX2398236	HiSeq 2000	Paired-end	Triticum turgidum subsp. durum transcriptomic response to nitrogen stress	SRR5079772	Triticum turgidum subsp. Durum	late milk	Root
	SRX2398237	HiSeq 2000	Paired-end	Triticum turgidum subsp. durum transcriptomic response to nitrogen stress	SRR5079773	Triticum turgidum subsp. Durum	late milk	Flag leaf
	SRX2398238	HiSeq 2000	Paired-end	Triticum turgidum subsp. durum transcriptomic response to nitrogen stress	SRR5079774	Triticum turgidum subsp. Durum	late milk	Leaf-stem
	SRX2398239	HiSeq 2000	Paired-end	Triticum turgidum subsp. durum transcriptomic response to nitrogen stress	SRR5079775	Triticum turgidum subsp. Durum	late milk	Flag leaf
	SRX2398240	HiSeq 2000	Paired-end	Triticum turgidum subsp. durum transcriptomic response to nitrogen stress	SRR5079776	Triticum turgidum subsp. Durum	late milk	Spike
	SRX2398241	HiSeq 2000	Paired-end	Triticum turgidum subsp. durum transcriptomic response to nitrogen stress	SRR5079777	Triticum turgidum subsp. Durum	late milk	Root
	SRX2398242	HiSeq 2000	Paired-end	Triticum turgidum subsp. durum transcriptomic response to nitrogen stress	SRR5079778	Triticum turgidum subsp. Durum	late milk	Flag leaf
	SRX2398243	HiSeq 2000	Paired-end	Triticum turgidum subsp. durum transcriptomic response to nitrogen stress	SRR5079779	Triticum turgidum subsp. Durum	late milk	Root
	SRX2398244	HiSeq 2000	Paired-end	Triticum turgidum subsp. durum transcriptomic response to nitrogen stress	SRR5079780	Triticum turgidum subsp. Durum	late milk	Leaf-stem
	SRX2398245	HiSeq 2000	Paired-end	Triticum turgidum subsp. durum transcriptomic response to nitrogen stress	SRR5079781	Triticum turgidum subsp. Durum	late milk	Leaf-stem
	SRX2398246	HiSeq 2000	Paired-end	Triticum turgidum subsp. durum transcriptomic response to nitrogen stress	SRR5079782	Triticum turgidum subsp. Durum	late milk	Leaf-stem
	SRX11536770	HiSeq 4000	Single-end	Gene transcription analysis of nitrogen sufficient and deficient wheat cultivars	SRR15230843	big sky	55-day-old	Root
	SRX11536765	HiSeq 4000	Single-end	Gene transcription analysis of nitrogen sufficient and deficient wheat cultivars	SRR15230848	big sky	55-day-old	Root
	SRX11536761	HiSeq 4000	Single-end	Gene transcription analysis of nitrogen sufficient and deficient wheat cultivars	SRR15230852	big sky	55-day-old	Root
	SRX11536783	HiSeq 4000	Single-end	Gene transcription analysis of nitrogen sufficient and deficient wheat cultivars	SRR15230830	big sky	55-day-old	Root
	SRX11536779	HiSeq 4000	Single-end	Gene transcription analysis of nitrogen sufficient and deficient wheat cultivars	SRR15230834	big sky	55-day-old	Root
	SRX11536774	HiSeq 4000	Single-end	Gene transcription analysis of nitrogen sufficient and deficient wheat cultivars	SRR15230839	big sky	55-day-old	Root
	SRX11536790	HiSeq 4000	Single-end	Gene transcription analysis of nitrogen sufficient and deficient wheat cultivars	SRR15230823	big sky	55-day-old	Shoot
	SRX11536778	HiSeq 4000	Single-end	Gene transcription analysis of nitrogen sufficient and deficient wheat cultivars	SRR15230835	big sky	55-day-old	Shoot
	SRX11536744	HiSeq 4000	Single-end	Gene transcription analysis of nitrogen sufficient and deficient wheat cultivars	SRR15230869	big sky	55-day-old	Shoot
	SRX11536757	HiSeq 4000	Single-end	Gene transcription analysis of nitrogen sufficient and deficient wheat cultivars	SRR15230856	big sky	55-day-old	Shoot
	SRX11536752	HiSeq 4000	Single-end	Gene transcription analysis of nitrogen sufficient and deficient wheat cultivars	SRR15230861	big sky	55-day-old	Shoot
	SRX11536748	HiSeq 4000	Single-end	Gene transcription analysis of nitrogen sufficient and deficient wheat cultivars	SRR15230865	big sky	55-day-old	Shoot
	SRX11536771	HiSeq 4000	Single-end	Gene transcription analysis of nitrogen sufficient and deficient wheat cultivars	SRR15230842	NF97117	55-day-old	Root
	SRX11536766	HiSeq 4000	Single-end	Gene transcription analysis of nitrogen sufficient and deficient wheat cultivars	SRR15230847	NF97117	55-day-old	Root
	SRX11536762	HiSeq 4000	Single-end	Gene transcription analysis of nitrogen sufficient and deficient wheat cultivars	SRR15230851	NF97117	55-day-old	Root
	SRX11536784	HiSeq 4000	Single-end	Gene transcription analysis of nitrogen sufficient and deficient wheat cultivars	SRR15230829	NF97117	55-day-old	Root
	SRX11536780	HiSeq 4000	Single-end	Gene transcription analysis of nitrogen sufficient and deficient wheat cultivars	SRR15230833	NF97117	55-day-old	Root
	SRX11536775	HiSeq 4000	Single-end	Gene transcription analysis of nitrogen sufficient and deficient wheat cultivars	SRR15230838	NF97117	55-day-old	Root
	SRX11536791	HiSeq 4000	Single-end	Gene transcription analysis of nitrogen sufficient and deficient wheat cultivars	SRR15230822	NF97117	55-day-old	Shoot
	SRX11536787	HiSeq 4000	Single-end	Gene transcription analysis of nitrogen sufficient and deficient wheat cultivars	SRR15230826	NF97117	55-day-old	Shoot
	SRX11536745	HiSeq 4000	Single-end	Gene transcription analysis of nitrogen sufficient and deficient wheat cultivars	SRR15230868	NF97117	55-day-old	Shoot
	SRX11536758	HiSeq 4000	Single-end	Gene transcription analysis of nitrogen sufficient and deficient wheat cultivars	SRR15230855	NF97117	55-day-old	Shoot
	SRX11536753	HiSeq 4000	Single-end	Gene transcription analysis of nitrogen sufficient and deficient wheat cultivars	SRR15230860	NF97117	55-day-old	Shoot
	SRX11536749	HiSeq 4000	Single-end	Gene transcription analysis of nitrogen sufficient and deficient wheat cultivars	SRR15230864	NF97117	55-day-old	Shoot
	SRX11536772	HiSeq 4000	Single-end	Gene transcription analysis of nitrogen sufficient and deficient wheat cultivars	SRR15230841	OCW00S063S-1B	55-day-old	Root
	SRX11536768	HiSeq 4000	Single-end	Gene transcription analysis of nitrogen sufficient and deficient wheat cultivars	SRR15230845	OCW00S063S-1B	55-day-old	Root
	SRX11536763	HiSeq 4000	Single-end	Gene transcription analysis of nitrogen sufficient and deficient wheat cultivars	SRR15230850	OCW00S063S-1B	55-day-old	Root
	SRX11536785	HiSeq 4000	Single-end	Gene transcription analysis of nitrogen sufficient and deficient wheat cultivars	SRR15230828	OCW00S063S-1B	55-day-old	Root
	SRX11536781	HiSeq 4000	Single-end	Gene transcription analysis of nitrogen sufficient and deficient wheat cultivars	SRR15230832	OCW00S063S-1B	55-day-old	Root
	SRX11536776	HiSeq 4000	Single-end	Gene transcription analysis of nitrogen sufficient and deficient wheat cultivars	SRR15230837	OCW00S063S-1B	55-day-old	Root
	SRX11536788	HiSeq 4000	Single-end	Gene transcription analysis of nitrogen sufficient and deficient wheat cultivars	SRR15230825	OCW00S063S-1B	55-day-old	Shoot
	SRX11536756	HiSeq 4000	Single-end	Gene transcription analysis of nitrogen sufficient and deficient wheat cultivars	SRR15230857	OCW00S063S-1B	55-day-old	Shoot
	SRX11536746	HiSeq 4000	Single-end	Gene transcription analysis of nitrogen sufficient and deficient wheat cultivars	SRR15230867	OCW00S063S-1B	55-day-old	Shoot
	SRX11536759	HiSeq 4000	Single-end	Gene transcription analysis of nitrogen sufficient and deficient wheat cultivars	SRR15230854	OCW00S063S-1B	55-day-old	Shoot
	SRX11536754	HiSeq 4000	Single-end	Gene transcription analysis of nitrogen sufficient and deficient wheat cultivars	SRR15230859	OCW00S063S-1B	55-day-old	Shoot
	SRX11536750	HiSeq 4000	Single-end	Gene transcription analysis of nitrogen sufficient and deficient wheat cultivars	SRR15230863	OCW00S063S-1B	55-day-old	Shoot
	SRX11536773	HiSeq 4000	Single-end	Gene transcription analysis of nitrogen sufficient and deficient wheat cultivars	SRR15230840	OK1059060	55-day-old	Root
	SRX11536769	HiSeq 4000	Single-end	Gene transcription analysis of nitrogen sufficient and deficient wheat cultivars	SRR15230844	OK1059060	55-day-old	Root
	SRX11536764	HiSeq 4000	Single-end	Gene transcription analysis of nitrogen sufficient and deficient wheat cultivars	SRR15230849	OK1059060	55-day-old	Root
	SRX11536786	HiSeq 4000	Single-end	Gene transcription analysis of nitrogen sufficient and deficient wheat cultivars	SRR15230827	OK1059060	55-day-old	Root
	SRX11536782	HiSeq 4000	Single-end	Gene transcription analysis of nitrogen sufficient and deficient wheat cultivars	SRR15230831	OK1059060	55-day-old	Root
	SRX11536777	HiSeq 4000	Single-end	Gene transcription analysis of nitrogen sufficient and deficient wheat cultivars	SRR15230836	OK1059060	55-day-old	Root
	SRX11536789	HiSeq 4000	Single-end	Gene transcription analysis of nitrogen sufficient and deficient wheat cultivars	SRR15230824	OK1059060	55-day-old	Shoot
	SRX11536767	HiSeq 4000	Single-end	Gene transcription analysis of nitrogen sufficient and deficient wheat cultivars	SRR15230846	OK1059060	55-day-old	Shoot
	SRX11536747	HiSeq 4000	Single-end	Gene transcription analysis of nitrogen sufficient and deficient wheat cultivars	SRR15230866	OK1059060	55-day-old	Shoot
	SRX11536760	HiSeq 4000	Single-end	Gene transcription analysis of nitrogen sufficient and deficient wheat cultivars	SRR15230853	OK1059060	55-day-old	Shoot
	SRX11536755	HiSeq 4000	Single-end	Gene transcription analysis of nitrogen sufficient and deficient wheat cultivars	SRR15230858	OK1059060	55-day-old	Shoot
	SRX11536751	HiSeq 4000	Single-end	Gene transcription analysis of nitrogen sufficient and deficient wheat cultivars	SRR15230862	OK1059060	55-day-old	Shoot
	SRX13136153	NextSeq 500	Paired-end	RNA-seq analysis of two wheat cultivar targetting Nitrgen Use Efficiency trait	SRR16944205	PBW703	21 days of sowing	Shoot
	SRX13136152	NextSeq 500	Paired-end	RNA-seq analysis of two wheat cultivar targetting Nitrgen Use Efficiency trait	SRR16944206	PBW703	21 days of sowing	Shoot
	SRX13136151	NextSeq 500	Paired-end	RNA-seq analysis of two wheat cultivar targetting Nitrgen Use Efficiency trait	SRR16944207	PBW703	21 days of sowing	Root
	SRX13136150	NextSeq 500	Paired-end	RNA-seq analysis of two wheat cultivar targetting Nitrgen Use Efficiency trait	SRR16944208	PBW703	21 days of sowing	Root
	SRX13136149	NextSeq 500	Paired-end	RNA-seq analysis of two wheat cultivar targetting Nitrgen Use Efficiency trait	SRR16944209	PBW677	21 days of sowing	Shoot
	SRX13136148	NextSeq 500	Paired-end	RNA-seq analysis of two wheat cultivar targetting Nitrgen Use Efficiency trait	SRR16944210	PBW677	21 days of sowing	Shoot
	SRX13136147	NextSeq 500	Paired-end	RNA-seq analysis of two wheat cultivar targetting Nitrgen Use Efficiency trait	SRR16944211	PBW677	21 days of sowing	Root
	SRX13136146	NextSeq 500	Paired-end	RNA-seq analysis of two wheat cultivar targetting Nitrgen Use Efficiency trait	SRR16944212	PBW677	21 days of sowing	Root

## Sheet: Table S3
	Supplementary Table S3. Composition of nitrogen-free MS-based medium.
	Ingredients	Concentration (mg/l)
	CaCl2 2H2O	440
	MgSO4 7H2O	370
	KH2PO4	170
	KI	0.83
	H3BO3	6.2
	MnSO4 4H2O	22.3
	ZnSO4 7H2O	8.6
	Na2MoO4 2H2O	0.25
	CuSO4 5H2O	0.025
	CoCl3 6H2O	0.025
	Na2 EDTA	37.3
	FeSO4 7H2O	27.8
	* Purified water by reverse osmosis was used (mΩ=18.2).
	* pH was 5.87 in our condition.

## Sheet: Table S4
	Supplementary Table S4. Primer sequences.
	Gene/Gene group	Forward primer (5' to 3')	Reverse primer (5' to 3')	Purpose
	Tappc1bA	TTCCTCCTCCTTTGCTCGG	AGAAGAAGGCGCAGGGATAG	cDNA cloning
	Tappc1bB	TTCCTCCTCCTTTGCTCGG	TACGTACGGAGTGCTGAAGG	cDNA cloning
	Tappc1bD	TTCCTCCTCCTTTGCTCGG	GCCACTGGATTTCTCGGTTC	cDNA cloning
	Tappc1bD	TTCGGAATTCATGTCGTCGTCCTCAGC	TTCGAAGCTTCTGTGTTCTCCGGATTTCG	Prokaryotic expression construct
	Actin	ACGCTTCCTCATGCTATCCTTC	ATGTCTCTGACAATTTCCCGCT	qRT-PCR
	Tappc1a	CGCGAATTCGTGCAGGA	ATGGAGTCAGCGGGGGA	qRT-PCR
	Tappc1b	TCCCCCAAGCCCGAGT	AGGTGTCGCCGATCTGAAGTA	qRT-PCR
	Tappc2	TGTCCGAGGACGACAAGCTC	TCTTGAACCATCTCCCTGAGATC	qRT-PCR
	Tappc3	CAACATTTGGACTATCCCTTG	TTGGCGTTTCTCCTCTGAC	qRT-PCR
	Tappc4	CCAACTACGCCGAGACACAGA	ACAGCCGCTGCCTCAGGTA	qRT-PCR
	Tappc-b	ACCAAAACAGGACCAGAAAAC	GGAAGATCAGCACCAGAAGG	qRT-PCR
	Tappc1bA	GTGTGCTTGAATCTGCGGAG	AAGAAGAAGGCGCAGGGAT	qRT-PCR
	Tappc1bB	GTTGTGTGTTTAAATCTTCTATACGTACGG	AAGAAGGCGCAGTGACCC	qRT-PCR
	Tappc1bD	TGTGTGCTTGAATCTGCGC	CATTATTTTCACAATTTTATTTCTCCAGC	qRT-PCR
	Tappc2A	AGGACATGTACCATGGTGCT	TTCTCTTTTCTCCACCACATCA	qRT-PCR
	Tappc2B	TGTACTCCATCCGTCCGAAA	GCCCAATCCAGTACTCCCTT	qRT-PCR
	Tappc2D	ACTGGATTGGGTGTTTATGCA	CAAAGGCACCACAAGCAAGA	qRT-PCR
	Tappc4A	GGGCTGATTCTGAATTTTTCTT	CACATTTCCACTTTCACCGAT	qRT-PCR
	Tappc4B	CGGCGAAAGTGAAAAGTGT	ATCCTAGCGATATTCCAAACC	qRT-PCR
	Tappc4D	GGATCGGTGAAAGTGGAAA	GAAGTGTGATGTGACATTGGG	qRT-PCR

## Sheet: Table S5
	Supplementary Table S5. Dissected ppc1b and C4-photosynthetic PEPCs in monocot species by phylogenetic clustering.
	Molecular type*1	Photosynthetic type	Taxonomic category	Species	Polyploidy	Gene ID*2
	ppc1b	C3	Poales:Poaceae:Bambusoideae	Phyllostachys edulis	tetraploid	PH02Gene36093
		C4	Poales:Poaceae:Chloridoideae	Eleusine coracana	allotetraploid	ELECO.r07.6BG0495490
			Poales:Poaceae:Chloridoideae	Eleusine coracana	allotetraploid	ELECO.r07.6AG0542260
		C3	Poales:Poaceae:Oryzae	Oryza meyeriana	diploid	E2562_019833
			Poales:Poaceae:Oryzae	Oryza officinalis	diploid	OoffiChr06g01588
			Poales:Poaceae:Panicoideae	Chasmanthium laxum	diploid	Chala.02G163900
			Poales:Poaceae:Pooideae	Aegilops tauschii	diploid	AET7Gv20834000
			Poales:Poaceae:Pooideae	Brachypodium distachyon	diploid	BRADI_1g39167v3
			Poales:Poaceae:Pooideae	Hordeum vulgare	diploid	HORVU.MOREX.r2.7HG0588880
			Poales:Poaceae:Pooideae	Thinopyrum intermedium	allohexpaloid	Thint.19G0317800
			Poales:Poaceae:Pooideae	Thinopyrum intermedium	allohexpaloid	Thint.21G0322500
			Poales:Poaceae:Pooideae	Thinopyrum intermedium	allohexpaloid	Thint.20G0569800
			Poales:Poaceae:Pooideae	Triticum aestivum L.	allohexpaloid	TraesCS7A02G345400 (Tappc1bA)
			Poales:Poaceae:Pooideae	Triticum aestivum L.	allohexpaloid	TraesCS7D02G333900 (Tappc1bD)
			Poales:Poaceae:Pooideae	Triticum aestivum ssp. spelta	allohexpaloid	TraesTSP7A01G372800
			Poales:Poaceae:Pooideae	Triticum aestivum ssp. spelta	allohexpaloid	TraesTSP7D01G367400
			Poales:Poaceae:Pooideae	Triticum dicoccoides	allotetraploid	TRIDC7AG048230
			Poales:Poaceae:Pooideae	Triticum turgidum	allotetraploid	TRITD7Bv1G135850
			Poales:Poaceae:Pooideae	Triticum turgidum	allotetraploid	TRITD7Av1G185560
	ppcC4	C4	Poales:Poaceae:Chloridoideae	Eleusine coracana	allotetraploid	ELECO.r07.6BG0495480
			Poales:Poaceae:Chloridoideae	Eleusine coracana	allotetraploid	ELECO.r07.6AG0542250
			Poales:Poaceae:Chloridoideae	Oropetium thomaeum	diploid	Oropetium_20150105_17687A
			Poales:Poaceae:Panicoideae	Echinochloa crus-galli	allohexpaloid	Ecgscaffold245.81
			Poales:Poaceae:Panicoideae	Echinochloa crus-galli	allohexpaloid	Ecgscaffold33.271
			Poales:Poaceae:Panicoideae	Echinochloa crus-galli	allohexpaloid	Ecgscaffold186.53
			Poales:Poaceae:Panicoideae	Miscanthus sinensis	diploid	Misin19G154100
			Poales:Poaceae:Panicoideae	Miscanthus sinensis	diploid	Misin18G159600
			Poales:Poaceae:Panicoideae	Panicum hallii	diploid	GQ55_4G120100
			Poales:Poaceae:Panicoideae	Panicum hallii FIL2	diploid	PAHAL_4G119200
			Poales:Poaceae:Panicoideae	Panicum virgatum	allotetraploid	Pavir.4NG215687
			Poales:Poaceae:Panicoideae	Panicum virgatum	allotetraploid	Pavir.4KG247315
			Poales:Poaceae:Panicoideae	Paspalum vaginatum	diploid	Pavag10G158400
			Poales:Poaceae:Panicoideae	Paspalum vaginatum	diploid	Pavag10G158300
			Poales:Poaceae:Panicoideae	Setaria italica	diploid	SETIT_005789mg
			Poales:Poaceae:Panicoideae	Setaria viridis	diploid	SEVIR_4G143500v2
			Poales:Poaceae:Panicoideae	Urochloa fusca	diploid	Urofu.4G117600
			Poales:Poaceae:Panicoideae	Urochloa fusca	diploid	Urofu.4G117200
			Poales:Poaceae:Panicoideae	Sorghum biocolor	diploid	SORBI_3010G160700
			Poales:Poaceae:Panicoideae	Zea mays	diploid	Zm00001d046170
	*1 The designation of molecular type of PEPC was based on phylogenetic dissection in the NJ method under different parameters.
	*2 Genome data in Phytozome 13 (https://phytozome-next.jgi.doe.gov/) were added.

## Sheet: Table S6
	Supplementary Table 6. Potential positive selection sites on amiono acid properties.*1
	A.A. position in maize C4 PEPC	Category of magnitude	Physicochemical amiono acid properties	Variance
				In wheat	In grass
	24	1	Bulkiness	V/A	V/A
	28	1,2,3	Helical contact area; Polarity	K/G	K/G
	65	1,3	Short and medium range non-bonded energy	Y/L	Y/L
	155	1,3	Short and medium range non-bonded energy	G/N/K	G/N/K
	224	1,2	Average number of surrounding residues; Equilibrium constant (ionization of COOH)	-	A/C
	268	1,3	Short and medium range non-bonded energy	K/R	K/R
	321	1,3,6	Power to be at the C-terminal	S/A	S/A
	351	1,3,6	Power to be at the C-terminal	K/S/R	K/S/R
	480	1,3,6	Power to be at the C-terminal	E/D/S/K	E/D/S/K
	487	1,2,3	Polarity	-	Q/M
	503	1,2,3	Polarity	S/P/G/A	S/P/G/A
	517	1	Composition	T/A	T/A
	537	1,2,8	Average number of surrounding residues; Equilibrium constant (ionization of COOH)	-	A/C
	619	1,2,3	Polarity;Short and medium range non-bonded energy	-	K/R
	715	1,2,3	Buriedness; Hydropathy	-	A/R/K
	730	1	Polar requirement	A/S	A/S
	770	6	Alpha-helical tendencies	-	E/T/D
	800	1,2,3	Molecular volume;Molecular weight;Polarity	-	H/F/N/W
	*1 These sites of positive selection were predicted by TreeSAAP version 3.2 with a significant Z score (≧6) and category p value < 0.001.
	*2 Category of radical magnitudes: 1 (conservative substitution) to 8 (radical substitution).

## Sheet: Table S7
	Table S7. Normalized gene expression levels of wheat PEPC isogenes under abiotic stress conditions.
		Drought stress condition								Salt stress condition										Heat stress condition
		Average TPM				Standard error of TPM				Average TPM					Standard error of TPM					Average TPM							Standard error of TPM
		Control	Mild stress	Severe stress		Control	Mild stress	Severe stress		Root control	Root NaCl	Root control	Root NaCl		Root control	Root NaCl	Root control	Root NaCl		Heat 0 min	Heat 5 min	Heat 10 min	Heat 30 min	Heat 1h	Heat 4h		Heat 0 min	Heat 5 min	Heat 10 min	Heat 30 min	Heat 1h	Heat 4h
	Tappc1aA	23.7155	24.2717	23.826		6.19815	3.53694	0.396832		12.8919	17.359	5.56312	4.60591		0.309668	0.240648	0.667631	0.783907		15.614	12.7861	10.9603	8.64532	7.8421	9.40886		1.59567	1.22918	1.22568	1.16187	0.483015	0.311732
	Tappc1aB	6.90109	7.26867	6.71873		1.1402	1.06183	0.122415		9.13696	10.7192	3.29079	2.80938		0.349055	0.139188	0.192926	0.631023		8.39706	7.01459	6.96932	5.00053	4.68029	6.50186		0.878082	0.594169	0.880672	0.26464	0.257381	0.394264
	Tappc1aD	15.3843	14.2235	14.5585		3.65795	1.71999	0.564348		10.3082	14.0959	6.98958	6.31419		0.487193	0.117865	0.980522	1.04227		15.4912	11.714	11.2771	7.75683	6.97342	8.87499		1.58416	0.334733	1.52137	0.348339	0.151735	0.293927
	Tappc1bA	24.6004	46.7416	36.1137		6.30762	2.44372	3.17933		16.7921	34.0631	107.147	80.7016		1.15732	0.443783	14.1434	13.8121		101.96	92.3524	74.4912	44.7646	35.77	41.4849		15.4845	14.3508	20.4699	10.8028	2.09322	2.03022
	Tappc1bD	13.0139	27.4801	18.9155		2.45296	2.12113	1.61591		8.354	22.1724	128.294	107.371		0.701073	0.534999	20.5146	13.4408		53.5624	49.6258	38.5068	19.3032	13.6973	19.4627		12.5793	8.82298	13.157	5.17145	0.940781	2.22698
	Tappc2A	112.861	57.3905	40.0871		66.4447	11.4722	5.33686		114.627	122.591	15.4629	11.8781		4.20849	1.70971	2.35494	3.22347		35.876	23.4579	18.7129	20.9294	16.7582	17.7696		9.99018	2.509	5.04168	4.9857	2.28846	2.45003
	Tappc2B	87.5838	55.618	38.277		48.6029	14.0608	4.98093		85.869	104.247	11.5534	10.2788		2.36543	1.93631	1.46771	2.53063		37.1992	25.3332	21.0093	21.2787	17.8852	16.1474		7.07404	2.48184	4.86552	4.94343	2.7985	1.52659
	Tappc2D	117.819	61.4917	38.913		71.804	14.6526	7.86043		96.1299	125.266	11.923	13.7819		2.05021	1.4302	1.59892	3.56772		44.6571	24.8982	20.5721	21.8448	17.1528	19.2082		13.6431	3.03301	5.50685	5.46566	2.37146	2.6369
	Tappc3A	0.038581	0.0695808	0.102243		0.00753738	0.016695	0.0200706		0.132045	0.22582	0.0443239	0.0453568		0.0251335	0.0135021	0.0110091	0.0195448		0.0688027	0.0520277	0.0549095	0.03235	0.0178048	0.0543733		0.0123044	0.0320745	0.00286471	0.010138	0.00161054	0.00774463
	Tappc3B	0.0369861	0.0237284	0.0337787		0.0171695	0.00798927	0.0115132		0.0529724	0.0536246	0.00401155	0		0.00678329	0.00163914	0.00401155	0		0.0398412	0.00330143	0.0217422	0.0217744	0.0248996	0.0359655		0.0200292	0.0121111	0.0140549	0.0167217	0.00800399	0.0231338
	Tappc3D	0.0268947	0.0191156	0.0206136		0.0135105	0.00774898	0.00439666		0.0894058	0.0965855	0	0		0.022136	0.00806901	0	0		0.00451177	0	0	0.0106403	0.00644388	0		0	0	0.00714806	0.00619094	0.00322736	0
	Tappc4A	42.0877	42.8656	60.9465		14.9387	7.91719	8.02732		0	0.0205711	43.6795	31.3538		0	0.00137082	5.24872	6.31996		133.326	134.873	88.8708	93.3752	66.623	52.5376		49.2195	19.1491	19.5574	34.0211	10.6271	4.70524
	Tappc4B	48.1234	68.5786	107.319		15.1359	9.59207	10.7001		0.00440523	0.0205587	45.1236	41.7035		0.00440523	0.00515039	3.29636	9.21949		146.306	140.72	115.44	108.548	83.5746	79.3589		23.0361	21.8917	13.721	17.0658	6.23692	4.93094
	Tappc4D	32.6386	41.2638	46.9259		10.9826	6.00948	5.69733		0.00454357	0	75.4868	31.598		0.00454357	0	4.74913	7.75241		119.312	117.924	86.9972	84.2792	62.4241	43.023		29.5201	21.7617	13.9055	22.3341	1.9343	3.09256
	Tappc-bB	0	0	0		0	0	0		0	0	0	0		0	0	0	0		0	0	0	0	0	0		0	0	0	0	0	0
	Tappc-bD	0.00547221	0	0		0.00547221	0	0		0	0	0	0		0	0	0	0		0	0.00287895	0	0	0	0		0	0.00287895	0	0	0	0

## Sheet: Table S8
	Table S8. Normalized gene expression levels (TPM) of wheat PEPC isogenes under different nitrogen conditions (PRJNA780342).
	Genotype	PBW703 (N-inefficient)					PBW677 (N-efficient variety)
	Organ	Shoot		Root			Shoot		Root
	Nitrogen condition	120kg/hec	0kg/hec	120kg/hec	0kg/hec		120kg/hec	0kg/hec	120kg/hec	0kg/hec
	Tappc1aA	4.84107	8.6127	12.6395	2.63214		5.26287	12.9116	5.13579	8.60377
	Tappc1aB	3.57008	2.65916	0	1.31917		3.2427	7.67322	2.42311	5.70889
	Tappc1aD	7.53238	4.49589	3.59049	3.19516		6.43484	10.3204	6.14329	8.60307
	Tappc1bA	15.1198	2.433	0	6.58352		5.40433	7.09352	1.10949	3.80489
	Tappc1bD	14.8185	4.93294	0	10.7304		7.18976	5.4099	0.530849	4.05783
	Tappc2A	11.0736	13.4457	12.8706	5.32449		11.4792	7.64435	8.72731	19.9108
	Tappc2B	2.35191	6.26905	6.28475	2.91923		7.1715	10.2887	8.14323	18.2011
	Tappc2D	8.43794	19.5957	0	8.39834		10.1892	13.0477	11.7688	20.0266
	Tappc3A	0	0.152475	0	0		0.0909306	0	0.174111	0.349728
	Tappc3B	0	0.0258499	0	0		0	0	0	0.0592912
	Tappc3D	0	0.101443	0	0		0	0.095287	0	0.0581692
	Tappc4A	5.52863	2.775	0	13.1874		3.58202	14.4216	0.844014	3.27169
	Tappc4B	5.2781	1.61226	0	20.2213		2.04705	9.81933	0.489952	2.32616
	Tappc4D	3.98405	1.07283	0	4.45733		2.61038	11.1606	0.183759	1.96858
	Tappc-bB	0	0	0	0		0	0	0	0
	Tappc-bD	0	0	0	0		0	0	0	0

## Sheet: Table S9
	Table S9. Normalized gene expression levels (TPM) of wheat PEPC isogenes under different nitrogen conditions.
	Genotype	big sky				NF97117				OCW00S063S-1B				OK1059060
	Organ	Root		Shoot		Root		Shoot		Root		Shoot		Root		Shoot
	Nitrogen condition*	FN	LN	FN	LN	FN	LN	FN	LN	FN	LN	FN	LN	FN	LN	FN	LN
	Tappc1aA	20.7906	20.4362	18.3282	26.6796	20.5447	17.6277	18.2517	22.2481	21.3076	18.566	17.462	24.6928	22.1105	13.8783	16.576	23.4485
	Tappc1aB	7.47654	7.41261	5.70785	8.41025	6.35107	5.54215	4.39369	6.22169	7.18312	6.58533	4.62914	7.50948	5.80132	5.16446	3.99256	6.30016
	Tappc1aD	9.62136	8.08849	11.3847	15.23	10.1572	6.87768	11.3312	12.6508	9.34508	7.86773	10.7574	14.1671	9.50645	7.18467	9.48167	13.2527
	Tappc1bA	10.8161	26.5909	57.0862	21.2505	9.86818	24.7261	36.129	18.2919	5.36529	19.1644	51.5986	23.2475	5.69467	10.696	34.3266	21.41
	Tappc1bD	9.76096	12.2484	63.2163	13.365	9.00662	14.3109	34.3338	10.2229	3.76776	9.54128	58.1077	16.1198	1.34043	4.1187	32.5708	14.0971
	Tappc2A	41.0639	21.6549	25.4631	19.2357	48.6161	25.1492	34.7226	28.441	31.0166	18.8057	25.4955	16.6011	33.1828	12.7294	24.5012	17.7094
	Tappc2B	34.6749	19.8411	23.3911	17.4435	42.6306	18.9098	21.3756	17.8727	40.511	28.1145	20.7413	20.6487	35.1527	10.6802	21.2825	13.7874
	Tappc2D	28.0163	21.1101	30.407	22.8301	34.2247	24.6982	32.9455	26.0511	26.4343	21.1239	28.9574	22.8328	26.6258	10.8638	29.0926	20.2499
	Tappc3A	1.63046	0.827136	0.0104754	0.0239911	2.09183	1.16337	0.317321	0.602283	1.09476	0.408999	0.144531	0.151646	2.06098	0.98	0.143081	0.141399
	Tappc3B	3.45755	5.71237	0.0904825	0.0822801	4.32447	7.90811	0.124892	0.389604	4.77017	8.46792	0.0762165	0.158425	2.53293	2.88815	0.0735254	0.0663484
	Tappc3D	1.33983	1.41071	0.0788804	0.0826745	1.02581	1.01435	0.215303	0.409299	0.853221	0.91202	0.152364	0.100095	1.04885	0.557709	0.0284098	0.0435891
	Tappc4A	0	0.0206549	21.289	18.0428	0.0262687	0.0601169	23.2728	20.6148	0.00997728	0.043471	23.2529	25.9947	0	0.0288889	23.7805	22.8066
	Tappc4B	0.0295142	0.0251047	33.3889	29.7603	0.0395089	0	19.1743	14.7613	0.0100041	0.0324749	16.3534	18.4006	0	0.0144833	17.9734	14.8081
	Tappc4D	0	0.0340413	20.2074	12.5825	0.0266935	0.0515299	25.5698	16.86	0.0103183	0.0327657	20.8214	21.4343	0.0388065	0	20.3137	17.9288
	Tappc-bB	0	0	0	0	0	0	0	0	0	0	0	0	0	0	0.00989972	0
	Tappc-bD	0	0	0	0	0	0	0	0	0	0	0	0	0	0	0	0
	* FN and LN represent "full nitrogen" and "low nitrogen".

## Sheet: Table S10
	Table S10. Normalized gene expression levels (TPM) of Brachypodium PEPC isogenes under different light conditions.
	Gene identifier	Isogene	Averaged TPM			SE
			Dark	Light		Dark	Light
	BRADI_3g09210v3	Bdppc1a	17.8084	15.241		1.91764	0.819242
	BRADI_1g39167v3	Bdppc1b	162.112	791.556		15.0703	19.5753
	BRADI_4g27910v3	Bdppc2b	59.8482	56.8105		2.54361	0.478644
	BRADI_2g50380v3	Bdppc3	0	0		0	0
	BRADI_2g06620v3	Bdppc4	75.72	130.074		7.91649	2.53745
	BRADI_2g00910v3	Bdppc-b	0	0		0	0

[truncated: 6 more sheets: Table S11, Table S12, Table S13, Table S14, Table S15, Table S16]
